# Supplementary material for: The prognostic impact of the platelet distribution width-to-platelet count ratio in patients with breast cancer
Source: PLoS One. 2017 Dec 7;12(12):e0189166. doi: 10.1371/journal.pone.0189166 (PMC5720724; doi:10.1371/journal.pone.0189166)
Supplement: S1 Fig — (XLSX) [file pone.0189166.s001.xlsx]

## Sheet: Takeuchi
OPE	Surday	Treatday	Age	Plat	MPV	PDW	Recday	Recpos	Deathday	Prog	Opetype	Dia	ER	PgR	HER2	Grade	LN	OSprog	DFIprog	OS	DFS	DayafterRec	Grade2	Dia1	ER1	PgR1	HER21	LN1	OS2	DFS2	MPV/PLT	PDW/PLT
2006-04-26	2013-09-27	2006-04-26	50	31	8.5	16.8	#NULL!	0	#NULL!	1	2	18	0	0	0	1	0	1	1	90.3667	90.3667	#NULL!	0	0	0	0	0	0	0	0	27.4194	54.1935
2006-05-29	2008-05-28	2006-05-29	55	21.7	7.8	15.9	#NULL!	0	#NULL!	1	1	18	1	1	0	1	0	1	1	24.3333	24.3333	#NULL!	0	0	1	1	0	0	0	0	35.9447	73.2719
2006-05-31	2017-04-18	2006-05-31	72	10.3	9.6	15.6	#NULL!	0	#NULL!	1	2	10	0	0	0	3	0	1	1	132.5	132.5	#NULL!	1	0	0	0	0	0	0	0	93.2039	151.456
2006-06-15	2017-05-05	2006-06-15	63	17.2	7.9	17	#NULL!	0	#NULL!	1	2	15	1	1	0	1	2	1	1	132.567	132.567	#NULL!	0	0	1	1	0	1	0	0	45.9302	98.8372
2006-06-23	2017-04-13	2006-06-23	63	29.6	7.4	15.8	2007-11-29	2	#NULL!	5	2	21	2	0	0	1	10	1	0	131.567	17.4667	114.1	0	1	1	0	0	1	0	1	25	53.3784
2007-07-04	2008-12-16	2007-07-04	78	23.5	7.6	15.2	#NULL!	0	#NULL!	1	1	8	1	1	0	1	0	1	1	17.7	17.7	#NULL!	0	0	1	1	0	0	0	0	32.3404	64.6809
2006-07-19	2016-05-26	2006-07-19	45	27	7.4	15.2	#NULL!	0	#NULL!	1	2	10	0	0	0	#NULL!	0	1	1	119.967	119.967	#NULL!	#NULL!	0	0	0	0	0	0	0	27.4074	56.2963
2006-08-02	2017-03-02	2006-08-02	51	26.6	8.7	15.3	#NULL!	0	#NULL!	1	1	10	0	0	0	1	0	1	1	128.833	128.833	#NULL!	0	0	0	0	0	0	0	0	32.7068	57.5188
2006-08-07	2010-01-28	2006-08-07	44	27.8	9.1	15.5	#NULL!	0	#NULL!	1	2	55	0	1	0	3	7	1	1	42.3333	42.3333	#NULL!	1	1	0	1	0	1	0	0	32.7338	55.7554
2006-08-18	2010-09-06	2006-08-18	78	24.1	7.5	17	#NULL!	0	#NULL!	1	1	7	2	2	0	1	0	1	1	49.3333	49.3333	#NULL!	0	0	1	1	0	0	0	0	31.1203	70.5394
2006-08-25	2011-10-04	2006-08-25	31	25.1	8.3	16.7	2008-07-03	2	2011-10-04	2	1	25	0	0	0	3	0	0	0	62.2	22.6	39.6	1	1	0	0	0	0	1	1	33.0677	66.5339
2006-09-22	2014-12-12	2006-09-22	86	19.7	7.3	17.2	#NULL!	0	#NULL!	1	2	25	0	0	0	2	0	1	1	100.1	100.1	#NULL!	1	1	0	0	0	0	0	0	37.0558	87.3096
2006-10-11	2014-01-29	2006-10-11	50	18.8	8	15.9	#NULL!	0	#NULL!	1	1	20	2	0	0	1	0	1	1	88.9	88.9	#NULL!	0	0	1	0	0	0	0	0	42.5532	84.5745
2006-09-15	2016-06-06	2006-09-15	55	35.8	7.3	14.9	#NULL!	0	#NULL!	1	1	33	0	0	0	2	1	1	1	118.4	118.4	#NULL!	1	1	0	0	0	1	0	0	20.3911	41.6201
2006-11-01	2017-01-25	2006-11-01	65	28.6	7.9	16.8	#NULL!	0	#NULL!	1	1	18	2	0	0	3	0	1	1	124.6	124.6	#NULL!	1	0	1	0	0	0	0	0	27.6224	58.7413
2006-11-10	2015-12-03	2006-11-10	58	37.6	7.1	15.9	#NULL!	0	#NULL!	1	2	47	0	0	0	3	0	1	1	110.333	110.333	#NULL!	1	1	0	0	0	0	0	0	18.883	42.2872
2006-11-15	2010-08-31	2006-11-15	67	21.8	7.6	15.8	2010-03-30	6	2010-08-31	2	2	30	2	0	0	3	4	0	0	46.1667	41.0333	5.13333	1	1	1	0	0	1	1	1	34.8624	72.4771
2006-11-17	2017-03-02	2006-11-17	52	25.9	6.6	16.3	#NULL!	0	#NULL!	1	1	8	1	0	0	1	0	1	1	125.267	125.267	#NULL!	0	0	1	0	0	0	0	0	25.4826	62.9344
2006-11-24	2017-03-21	2006-11-24	64	20.6	7.1	15.7	#NULL!	0	#NULL!	1	1	15	2	0	0	1	0	1	1	125.667	125.667	#NULL!	0	0	1	0	0	0	0	0	34.466	76.2136
2006-12-08	2007-01-15	2006-01-28	78	28.5	8.2	16.6	#NULL!	0	#NULL!	1	2	23	1	1	0	2	0	1	1	11.7333	11.7333	#NULL!	1	1	1	1	0	0	0	0	28.7719	58.2456
2006-12-18	2016-06-23	2006-12-18	64	26.4	7.6	15.4	#NULL!	0	#NULL!	1	1	7	2	0	0	1	0	1	1	115.833	115.833	#NULL!	0	0	1	0	0	0	0	0	28.7879	58.3333
2007-01-12	2010-03-08	2007-01-12	67	24.1	7.1	15.8	#NULL!	0	#NULL!	#NULL!	#NULL!	#NULL!	#NULL!	#NULL!	#NULL!	#NULL!	#NULL!	1	1	38.3667	38.3667	#NULL!	#NULL!	1	1	1	#NULL!	1	0	0	29.4606	65.5602
2007-01-31	2017-04-25	2007-01-31	41	26.6	7.4	15.4	#NULL!	0	#NULL!	1	1	15	2	2	0	1	0	1	1	124.567	124.567	#NULL!	0	0	1	1	0	0	0	0	27.8195	57.8947
2007-02-23	2017-04-04	2007-02-23	77	16.8	8.2	17.1	#NULL!	0	#NULL!	1	1	18	1	1	0	1	0	1	1	123.1	123.1	#NULL!	0	0	1	1	0	0	0	0	48.8095	101.786
2007-03-05	2017-04-06	2007-03-05	43	33.7	7.3	15.5	2011-10-20	4	#NULL!	5	2	33	2	2	0	2	0	1	0	122.833	56.3333	66.5	1	1	1	1	0	0	0	1	21.6617	45.9941
2007-04-20	2007-06-17	2007-04-20	57	24.1	8.1	15.7	#NULL!	0	#NULL!	1	1	30	0	0	0	3	3	1	1	1.93333	1.93333	#NULL!	1	1	0	0	0	1	0	0	33.61	65.1452
2007-05-09	2012-07-04	2007-05-09	71	38.8	6.5	16.1	#NULL!	0	#NULL!	1	1	13	1	1	0	1	0	1	1	62.7667	62.7667	#NULL!	0	0	1	1	0	0	0	0	16.7526	41.4948
2007-05-11	2010-06-15	2007-05-11	78	23.1	6.3	16.2	2010-01-26	6	2010-06-10	2	2	25	2	2	0	2	14	0	0	37.7	33.0333	4.66667	1	1	1	1	0	1	1	1	27.2727	70.1299
2007-05-11	2007-09-17	2007-05-11	70	20.3	8.6	15.6	#NULL!	0	#NULL!	1	1	15	1	1	0	2	2	1	1	4.3	4.3	#NULL!	1	0	1	1	0	1	0	0	42.3645	76.8473
2007-05-16	2017-02-09	2007-05-16	54	21.7	8.4	15.8	#NULL!	0	#NULL!	1	1	23	0	0	0	3	0	1	1	118.567	118.567	#NULL!	1	1	0	0	0	0	0	0	38.7097	72.8111
2007-06-06	2017-03-16	2007-06-06	62	12.5	8.5	16.1	#NULL!	0	#NULL!	1	1	15	1	0	0	1	1	1	1	119.033	119.033	#NULL!	0	0	1	0	0	1	0	0	68	128.8
2007-06-08	2010-10-07	2007-06-08	66	14.3	7.2	16	2010-02-16	5	#NULL!	5	2	26	0	0	0	3	25	1	0	40.5667	32.8	7.76667	1	1	0	0	0	1	0	1	50.3497	111.888
2007-06-25	2012-03-22	2007-06-25	82	32.1	7.2	15.3	2011-07-22	3	#NULL!	5	2	80	2	2	0	2	1	1	0	57.7333	49.6	8.13333	1	1	1	1	0	1	0	1	22.4299	47.6636
2007-07-06	2009-03-25	2007-07-06	86	23	6.2	16.3	#NULL!	0	#NULL!	1	1	14	2	0	0	2	0	1	1	20.9333	20.9333	#NULL!	1	0	1	0	0	0	0	0	26.9565	70.8696
2007-07-23	2016-08-25	2007-07-23	58	25.4	7.6	15.2	#NULL!	0	#NULL!	1	1	12	2	0	2	1	0	1	1	110.7	110.7	#NULL!	0	0	1	0	1	0	0	0	29.9213	59.8425
2007-08-13	2015-02-03	2007-08-13	33	26.9	6.7	15.8	2014-04-10	4	#NULL!	5	2	27	2	2	0	1	1	1	0	91.0333	81.0667	9.96667	0	1	1	1	0	1	0	1	24.9071	58.7361
2007-08-20	2007-09-10	2007-08-20	75	17.6	6.3	16.7	#NULL!	0	#NULL!	1	1	24	2	2	0	2	0	1	1	0.7	0.7	#NULL!	1	1	1	1	0	0	0	0	35.7955	94.8864
2007-09-28	2012-06-28	2007-09-28	75	27.4	8	15.3	#NULL!	0	#NULL!	1	2	34	2	2	0	2	2	1	1	57.8333	57.8333	#NULL!	1	1	1	1	0	1	0	0	29.1971	55.8394
2007-10-05	2012-04-26	2007-10-05	45	21.8	7.2	15.3	#NULL!	0	#NULL!	1	1	10	2	2	0	1	0	1	1	55.5	55.5	#NULL!	0	0	1	1	0	0	0	0	33.0275	70.1835
2007-10-12	2017-04-27	2007-10-12	40	26.4	6.9	15.8	2015-06-10	3	#NULL!	5	1	22	0	0	0	3	0	1	0	116.167	93.2667	22.9	1	1	0	0	0	0	0	1	26.1364	59.8485
2007-10-24	2017-04-27	2007-10-24	60	29.4	6.9	15	#NULL!	0	#NULL!	1	1	9	2	2	0	2	0	1	1	115.767	115.767	#NULL!	1	0	1	1	0	0	0	0	23.4694	51.0204
2007-10-29	2012-08-14	2007-10-29	48	24.9	7.9	15.8	#NULL!	0	#NULL!	1	2	37	0	0	0	1	0	1	1	58.3667	58.3667	#NULL!	0	1	0	0	0	0	0	0	31.7269	63.4538
2007-11-25	2011-04-13	2007-11-25	84	14.1	7.4	15.8	#NULL!	0	#NULL!	1	2	30	0	0	0	2	2	1	1	41.1667	41.1667	#NULL!	1	1	0	0	0	1	0	0	52.4823	112.057
2007-11-21	2008-09-19	2007-11-21	76	26	7.3	15.5	#NULL!	0	#NULL!	1	1	10	0	0	0	1	0	1	1	10.1	10.1	#NULL!	0	0	0	0	0	0	0	0	28.0769	59.6154
2007-12-21	2017-02-26	2007-12-21	53	36.9	7.4	15.2	#NULL!	0	#NULL!	1	2	26	0	0	2	3	0	1	1	111.833	111.833	#NULL!	1	1	0	0	1	0	0	0	20.0542	41.1924
2008-02-15	2017-06-21	2008-02-15	36	28.1	6.9	15.1	#NULL!	0	#NULL!	1	4	8	0	0	0	1	0	1	1	113.8	113.8	#NULL!	0	0	0	0	0	0	0	0	24.5552	53.7367
2008-03-02	2015-04-09	2008-03-02	81	39.8	7.1	16.1	#NULL!	0	#NULL!	1	1	35	2	0	0	1	0	1	1	86.4667	86.4667	#NULL!	0	1	1	0	0	0	0	0	17.8392	40.4523
2008-03-12	2008-10-06	2008-03-12	78	21.6	10.2	11.7	#NULL!	0	#NULL!	1	1	15	2	0	0	#NULL!	#NULL!	1	1	6.93333	6.93333	#NULL!	#NULL!	0	1	0	0	1	0	0	47.2222	54.1667
2008-03-19	2017-04-19	2008-03-19	71	17.7	9.4	9.8	#NULL!	0	#NULL!	1	2	20	2	0	0	#NULL!	2	1	1	110.6	110.6	#NULL!	#NULL!	0	1	0	0	1	0	0	53.1073	55.3672
2008-04-25	2012-07-24	2008-04-25	61	20.8	11.1	12.2	#NULL!	0	#NULL!	1	1	5	2	2	0	#NULL!	0	1	1	51.7	51.7	#NULL!	#NULL!	0	1	1	0	0	0	0	53.3654	58.6538
2009-11-25	2016-12-19	2009-11-25	70	18.2	11.4	13.4	#NULL!	0	#NULL!	1	1	19	0	0	0	3	0	1	1	86.0333	86.0333	#NULL!	1	0	0	0	0	0	0	0	62.6374	73.6264
2008-05-28	2012-07-12	2008-05-23	74	19.3	9.3	9.4	#NULL!	0	#NULL!	1	1	17	0	0	0	3	0	1	1	50.3667	50.3667	#NULL!	1	0	0	0	0	0	0	0	48.1865	48.7047
2008-06-13	2010-06-01	2008-06-13	73	20.6	9.6	10.5	#NULL!	0	#NULL!	1	1	15	2	0	0	1	2	1	1	23.9333	23.9333	#NULL!	0	0	1	0	0	1	0	0	46.6019	50.9709
2008-06-27	2011-03-07	2008-06-27	53	21.4	9	9.5	#NULL!	0	#NULL!	1	1	15	0	0	0	3	0	1	1	32.7667	32.7667	#NULL!	1	0	0	0	0	0	0	0	42.0561	44.3925
2008-08-20	2010-02-09	2008-08-20	72	7	11.6	13.5	#NULL!	0	#NULL!	1	1	15	2	0	0	2	0	1	1	17.9333	17.9333	#NULL!	1	0	1	0	0	0	0	0	165.714	192.857
2008-08-22	2013-07-24	2008-08-22	51	15.6	11.6	14.2	#NULL!	0	#NULL!	1	1	5	2	2	#NULL!	#NULL!	0	1	1	59.9	59.9	#NULL!	#NULL!	0	1	1	#NULL!	0	0	0	74.359	91.0256
2008-09-10	2016-12-15	2008-09-10	57	21.2	9.6	10.2	#NULL!	0	#NULL!	1	2	25	2	0	0	2	1	1	1	100.6	100.6	#NULL!	1	1	1	0	0	1	0	0	45.283	48.1132
2008-10-01	2016-07-15	2008-10-01	70	20.6	10.2	11.6	#NULL!	0	#NULL!	1	1	9	2	0	0	2	0	1	1	94.8	94.8	#NULL!	1	0	1	0	0	0	0	0	49.5146	56.3107
2008-10-06	2009-03-28	2008-10-06	75	27.3	10.3	11.3	#NULL!	0	#NULL!	1	2	15	2	2	0	2	4	1	1	5.76667	5.76667	#NULL!	1	0	1	1	0	1	0	0	37.7289	41.3919
2008-10-24	2013-12-16	2008-10-24	64	19.4	12.1	15.4	#NULL!	0	#NULL!	1	1	10	2	2	0	1	0	1	1	62.6333	62.6333	#NULL!	0	0	1	1	0	0	0	0	62.3711	79.3814
2008-11-07	2012-05-24	2008-11-07	78	20.5	9.9	10.2	#NULL!	0	#NULL!	1	1	25	2	2	#NULL!	3	0	1	1	43.1333	43.1333	#NULL!	1	1	1	1	#NULL!	0	0	0	48.2927	49.7561
2008-11-12	2014-08-20	2008-11-12	64	29.8	10.1	10.9	2013-07-18	5	2014-08-20	2	2	10	0	0	3	2	3	0	0	70.2333	56.9667	13.2667	1	0	0	0	1	1	1	1	33.8926	36.5772
2008-12-05	2017-04-21	2008-12-05	59	24	9.6	9.7	#NULL!	0	#NULL!	1	1	18	2	0	1	1	0	1	1	101.967	101.967	#NULL!	0	0	1	0	0	0	0	0	40	40.4167
2008-12-10	2017-04-10	2008-12-10	65	15.5	10.5	11.7	#NULL!	0	#NULL!	1	2	18	2	2	0	1	1	1	1	101.433	101.433	#NULL!	0	0	1	1	0	1	0	0	67.7419	75.4839
2008-12-12	2010-03-17	2008-12-12	53	29.8	8.4	8.7	2009-09-20	5	2010-03-17	5	2	59	0	0	0	2	7	1	0	15.3333	9.4	5.93333	1	1	0	0	0	1	0	1	28.1879	29.1946
2008-12-19	2017-04-28	2008-12-19	64	16.1	9.4	9.4	#NULL!	0	#NULL!	1	1	15	2	2	0	1	0	1	1	101.733	101.733	#NULL!	0	0	1	1	0	0	0	0	58.3851	58.3851
2009-01-16	2012-01-26	2009-01-06	64	24.6	10.1	11.3	#NULL!	0	#NULL!	1	1	15	2	2	0	1	0	1	1	37.1667	37.1667	#NULL!	0	0	1	1	0	0	0	0	41.0569	45.935
2009-02-25	2012-09-14	2009-02-25	78	17.4	9.2	9.4	#NULL!	0	#NULL!	1	2	20	2	2	1	2	0	1	1	43.2333	43.2333	#NULL!	1	0	1	1	0	0	0	0	52.8736	54.023
2009-03-04	2015-10-31	2009-03-04	31	22.4	9.5	9.8	2010-02-22	5	2015-10-31	2	2	38	2	2	1	3	0	0	0	81.0667	11.8333	69.2333	1	1	1	1	0	0	1	1	42.4107	43.75
2009-03-06	2016-10-06	2009-03-06	61	30	9.6	10.4	#NULL!	0	#NULL!	1	1	10	3	3	0	2	1	1	1	92.3667	92.3667	#NULL!	1	0	1	1	0	1	0	0	32	34.6667
2009-03-13	2012-09-14	2009-03-13	59	22.4	9.7	10.8	#NULL!	0	#NULL!	1	1	10	3	3	0	1	0	1	1	42.7	42.7	#NULL!	0	0	1	1	0	0	0	0	43.3036	48.2143
2009-03-16	2017-01-30	2009-03-16	50	26.1	9.9	10.8	#NULL!	0	#NULL!	1	1	5	3	3	0	1	0	1	1	95.9	95.9	#NULL!	0	0	1	1	0	0	0	0	37.931	41.3793
2009-03-23	2017-04-28	2009-03-23	65	16.4	9.9	10.8	#NULL!	0	#NULL!	1	1	5	3	3	0	1	0	1	1	98.6	98.6	#NULL!	0	0	1	1	0	0	0	0	60.3659	65.8537
2009-03-25	2012-01-10	2009-03-25	80	23	10.3	11.5	#NULL!	0	#NULL!	1	2	10	3	0	0	1	0	1	1	34.0333	34.0333	#NULL!	0	0	1	0	0	0	0	0	44.7826	50
2009-04-08	2010-09-24	2009-04-08	49	28.1	11.1	13.6	#NULL!	0	#NULL!	1	2	18	2	2	0	1	7	1	1	17.8	17.8	#NULL!	0	0	1	1	0	1	0	0	39.5018	48.3986
2009-04-10	2009-04-30	2009-04-10	79	17.9	9.3	9.4	#NULL!	0	#NULL!	1	1	15	2	2	1	1	#NULL!	1	1	0.666667	0.666667	#NULL!	0	0	1	1	0	1	0	0	51.9553	52.514
2009-04-17	2014-03-18	2009-04-17	76	17.3	9.6	10.2	2009-08-11	6	#NULL!	5	2	22	2	0	1	2	15	1	0	59.8667	3.86667	56	1	1	1	0	0	1	0	1	55.4913	58.9595
2009-04-27	2012-04-06	2009-04-27	55	17.4	10.4	12.9	#NULL!	0	#NULL!	1	1	15	2	2	0	2	0	1	1	35.8333	35.8333	#NULL!	1	0	1	1	0	0	0	0	59.7701	74.1379
2009-05-01	2017-02-09	2009-05-01	43	15.8	11.5	13	#NULL!	0	#NULL!	1	1	15	2	2	0	1	0	1	1	94.7	94.7	#NULL!	0	0	1	1	0	0	0	0	72.7848	82.2785
2009-05-18	2017-04-14	2009-05-18	65	18.1	10.4	13.4	2014-04-08	6	#NULL!	5	1	15	2	2	0	1	0	1	0	96.2667	59.5333	36.7333	0	0	1	1	0	0	0	1	57.4586	74.0331
2009-05-22	2013-05-20	2009-05-22	69	14.1	10.1	10.7	#NULL!	0	#NULL!	1	1	8	2	2	0	1	0	1	1	48.6333	48.6333	#NULL!	0	0	1	1	0	0	0	0	71.6312	75.8865
2009-06-03	2012-09-14	2009-06-03	58	20.4	11.4	13.2	#NULL!	0	#NULL!	1	1	15	0	0	3	3	1	1	1	39.9667	39.9667	#NULL!	1	0	0	0	1	1	0	0	55.8824	64.7059
2009-06-05	2016-12-15	2008-09-11	73	22.7	9.9	10.2	#NULL!	0	#NULL!	1	2	30	0	0	3	2	4	1	1	100.567	100.567	#NULL!	1	1	0	0	1	1	0	0	43.6123	44.9339
2009-06-12	2012-01-26	2009-06-12	70	12.1	10.6	11.5	#NULL!	0	#NULL!	1	2	#NULL!	0	0	0	#NULL!	0	1	1	31.9333	31.9333	#NULL!	#NULL!	1	0	0	0	0	0	0	87.6033	95.0413
2009-07-08	2017-03-13	2009-07-08	46	21.8	10.3	12.4	#NULL!	0	#NULL!	1	1	26	2	0	0	1	3	1	1	93.5	93.5	#NULL!	0	1	1	0	0	1	0	0	47.2477	56.8807
2009-07-13	2017-03-01	2009-07-13	60	23.7	10.3	11	#NULL!	0	#NULL!	1	2	25	2	0	0	2	3	1	1	92.9333	92.9333	#NULL!	1	1	1	0	0	1	0	0	43.4599	46.4135
2009-07-15	2012-02-02	2009-07-15	60	17.7	8.7	8.4	#NULL!	0	#NULL!	1	1	19	0	0	3	3	0	1	1	31.0667	31.0667	#NULL!	1	0	0	0	1	0	0	0	49.1525	47.4576
2009-07-24	2017-04-19	2009-07-24	61	20.2	10.9	12.7	#NULL!	0	#NULL!	1	1	10	2	1	0	1	0	1	1	94.2	94.2	#NULL!	0	0	1	1	0	0	0	0	53.9604	62.8713
2009-08-05	2010-01-20	2009-04-17	77	23.3	11.1	12	#NULL!	0	#NULL!	1	2	31	0	0	0	2	8	1	1	9.26667	9.26667	#NULL!	1	1	0	0	0	1	0	0	47.6395	51.5021
2009-08-12	2013-04-17	2009-08-12	49	34.9	8.8	8.6	#NULL!	0	#NULL!	1	1	15	2	2	1	1	1	1	1	44.8	44.8	#NULL!	0	0	1	1	0	1	0	0	25.2149	24.6418
2009-08-21	2017-02-27	2009-08-21	69	24	9.5	10.4	#NULL!	0	#NULL!	1	1	8	1	0	0	#NULL!	0	1	1	91.5667	91.5667	#NULL!	#NULL!	0	1	0	0	0	0	0	39.5833	43.3333
2009-09-09	2016-05-30	2009-09-09	69	3.5	11.2	12.1	#NULL!	0	#NULL!	1	1	12	0	0	0	2	0	1	1	81.8333	81.8333	#NULL!	1	0	0	0	0	0	0	0	320	345.714
2009-09-18	2014-09-12	2009-09-18	65	21.6	10.3	11.4	#NULL!	0	#NULL!	1	1	8	2	2	0	1	0	1	1	60.6667	60.6667	#NULL!	0	0	1	1	0	0	0	0	47.6852	52.7778
2009-10-02	2012-03-13	2009-10-02	83	17.4	10.5	12.1	2010-06-11	6	#NULL!	5	2	45	0	0	0	3	0	1	0	29.7667	8.4	21.3667	1	1	0	0	0	0	0	1	60.3448	69.5402
2009-10-07	2015-10-19	2009-10-07	81	28	10.1	10.9	#NULL!	0	#NULL!	1	2	16	2	2	0	1	0	1	1	73.4333	73.4333	#NULL!	0	0	1	1	0	0	0	0	36.0714	38.9286
2009-10-09	2014-11-19	2009-10-09	60	27	10.5	12.1	#NULL!	0	#NULL!	1	1	13	2	0	1	2	0	1	1	62.2333	62.2333	#NULL!	1	0	1	0	0	0	0	0	38.8889	44.8148
2009-10-23	2017-03-16	2009-10-23	58	19.7	10.7	12.6	#NULL!	0	#NULL!	1	1	19	0	0	1	2	10	1	1	90.0333	90.0333	#NULL!	1	0	0	0	0	1	0	0	54.3147	63.9594
2009-11-02	2011-04-02	2009-11-02	60	21.4	9.4	9.6	#NULL!	0	#NULL!	1	2	30	2	1	1	1	0	1	1	17.2	17.2	#NULL!	0	1	1	1	0	0	0	0	43.9252	44.8598
2009-11-06	2017-05-01	2009-11-06	71	18.3	10.7	11.6	#NULL!	0	#NULL!	1	1	18	2	2	0	3	0	1	1	91.1	91.1	#NULL!	1	0	1	1	0	0	0	0	58.4699	63.388
2009-11-09	2011-02-23	2009-11-09	65	21.8	11.7	15.1	#NULL!	0	#NULL!	1	2	15	2	2	0	0	1	1	1	15.7	15.7	#NULL!	#NULL!	0	1	1	0	1	0	0	53.6697	69.2661
2009-11-11	2016-12-05	2009-04-17	36	23.6	10.6	12.2	#NULL!	0	#NULL!	1	2	25	0	0	4	2	1	1	1	92.9667	92.9667	#NULL!	1	1	0	0	#NULL!	1	0	0	44.9153	51.6949
2009-12-02	2017-04-20	2009-12-02	59	23.8	10.1	10.7	#NULL!	0	#NULL!	1	2	15	2	2	1	1	1	1	1	89.8667	89.8667	#NULL!	0	0	1	1	0	1	0	0	42.437	44.958
2009-12-25	2011-06-14	2009-12-25	81	19.8	11	12	#NULL!	0	#NULL!	1	1	15	2	1	0	1	0	1	1	17.8667	17.8667	#NULL!	0	0	1	1	0	0	0	0	55.5556	60.6061
2010-02-03	2017-03-27	2010-02-03	60	23.6	10.6	12.5	#NULL!	0	#NULL!	1	2	28	0	0	3	3	0	1	1	86.9667	86.9667	#NULL!	1	1	0	0	1	0	0	0	44.9153	52.9661
2010-02-19	2012-03-12	2010-02-19	66	22.3	11.4	13.2	#NULL!	0	#NULL!	1	2	15	0	0	0	2	0	1	1	25.0667	25.0667	#NULL!	1	0	0	0	0	0	0	0	51.1211	59.1928
2010-02-24	2017-03-17	2009-06-04	54	18.2	9.7	10.5	#NULL!	0	#NULL!	1	2	32	3	0	0	2	4	1	1	94.7667	94.7667	#NULL!	1	1	1	0	0	1	0	0	53.2967	57.6923
2010-02-26	2010-07-23	2010-02-26	61	21.9	10.2	11.3	#NULL!	0	#NULL!	1	1	7	2	1	0	1	0	1	1	4.9	4.9	#NULL!	0	0	1	1	0	0	0	0	46.5753	51.5982
2010-03-10	2016-04-18	2010-03-10	53	18.2	10.1	11.6	#NULL!	0	#NULL!	1	1	15	2	1	0	2	0	1	1	74.3667	74.3667	#NULL!	1	0	1	1	0	0	0	0	55.4945	63.7363
2010-03-17	2011-12-06	2010-03-17	60	20.8	9.9	10.5	#NULL!	0	#NULL!	1	1	15	2	1	0	2	0	1	1	20.9667	20.9667	#NULL!	1	0	1	1	0	0	0	0	47.5962	50.4808
2010-04-23	2016-11-07	2010-04-23	61	22.5	9.7	11	#NULL!	0	#NULL!	1	1	15	2	2	0	2	21	1	1	79.6667	79.6667	#NULL!	1	0	1	1	0	1	0	0	43.1111	48.8889
2010-04-30	2014-12-26	2010-04-30	80	22	10.9	12.6	#NULL!	0	#NULL!	1	2	25	0	0	1	1	0	1	1	56.7	56.7	#NULL!	0	1	0	0	0	0	0	0	49.5455	57.2727
2010-05-10	2013-11-07	2010-05-10	57	22.2	9.8	10.1	2013-04-04	14	#NULL!	5	1	1	2	2	0	3	2	1	0	42.5667	35.3333	#NULL!	1	0	1	1	0	1	0	1	44.1441	45.4955
2010-05-26	2011-03-24	2010-05-26	84	20.1	10.1	10.8	#NULL!	0	#NULL!	1	1	15	2	2	0	2	0	1	1	10.0667	10.0667	#NULL!	1	0	1	1	0	0	0	0	50.2488	53.7313
2010-05-28	2012-07-19	2010-05-28	58	25	10.4	11.4	#NULL!	0	#NULL!	1	4	15	0	1	0	1	0	1	1	26.1	26.1	#NULL!	0	0	0	1	0	0	0	0	41.6	45.6
2010-06-02	2017-03-21	2010-06-02	56	29.1	9.4	10	#NULL!	0	#NULL!	1	1	6	2	2	0	1	0	1	1	82.8	82.8	#NULL!	0	0	1	1	0	0	0	0	32.3024	34.3643
2010-06-04	2011-03-28	2010-06-04	60	24.5	9.4	10.2	#NULL!	0	#NULL!	1	1	28	2	1	0	1	0	1	1	9.9	9.9	#NULL!	0	1	1	1	0	0	0	0	38.3673	41.6327
2010-06-09	2017-04-21	2010-06-09	62	21.9	9.3	9.3	#NULL!	0	#NULL!	1	2	13	0	0	0	3	0	1	1	83.6	83.6	#NULL!	1	0	0	0	0	0	0	0	42.4658	42.4658
2010-06-16	2016-10-18	2010-06-16	61	8.6	9.9	11.1	#NULL!	0	#NULL!	1	1	6	3	3	0	1	0	1	1	77.2	77.2	#NULL!	0	0	1	1	0	0	0	0	115.116	129.07
2010-07-11	2017-04-20	2010-07-11	63	24.5	10.1	11.1	#NULL!	0	#NULL!	1	4	15	3	0	0	1	0	1	1	82.5	82.5	#NULL!	0	0	1	0	0	0	0	0	41.2245	45.3061
2010-07-15	2010-08-26	2010-07-15	71	23.5	9.6	10.2	#NULL!	0	#NULL!	1	2	10	2	0	0	1	0	1	1	1.4	1.4	#NULL!	0	0	1	0	0	0	0	0	40.8511	43.4043
2010-07-26	2012-08-23	2010-07-26	63	31.9	10.9	13.1	#NULL!	0	#NULL!	1	2	15	0	0	0	2	0	1	1	25.3	25.3	#NULL!	1	0	0	0	0	0	0	0	34.1693	41.0658
2010-07-28	2012-09-01	2010-07-28	59	20	10.5	11.7	#NULL!	0	#NULL!	1	1	15	3	3	0	1	0	1	1	25.5333	25.5333	#NULL!	0	0	1	1	0	0	0	0	52.5	58.5
2010-07-30	2012-11-29	2010-07-30	49	25.8	10.3	11.2	#NULL!	0	#NULL!	1	2	25	3	3	0	2	5	1	1	28.4333	28.4333	#NULL!	1	1	1	1	0	1	0	0	39.9225	43.4109
2010-08-11	2010-11-05	2010-08-11	78	16.2	10.4	11.5	#NULL!	0	#NULL!	1	1	13	3	3	0	1	0	1	1	2.86667	2.86667	#NULL!	0	0	1	1	0	0	0	0	64.1975	70.9877
2010-08-18	2016-11-16	2010-08-18	60	33.3	9.7	10.2	#NULL!	0	#NULL!	1	2	30	0	0	3	2	6	1	1	76.0667	76.0667	#NULL!	1	1	0	0	1	1	0	0	29.1291	30.6306
2010-08-25	2017-03-22	2010-08-25	60	19.5	9.3	9.8	#NULL!	0	#NULL!	1	2	25	0	0	3	3	0	1	1	80.0333	80.0333	#NULL!	1	1	0	0	1	0	0	0	47.6923	50.2564
2010-08-27	2017-05-02	2010-08-27	35	23.3	9.4	10.5	#NULL!	0	#NULL!	1	2	25	3	3	3	3	0	1	1	81.3333	81.3333	#NULL!	1	1	1	1	1	0	0	0	40.3433	45.0644
2010-09-08	2012-06-21	2010-09-08	76	11.2	10.8	12.3	#NULL!	0	#NULL!	1	2	35	3	0	0	1	0	1	1	21.7333	21.7333	#NULL!	0	1	1	0	0	0	0	0	96.4286	109.821
2010-09-10	2017-03-06	2010-09-10	59	25.2	10	10.8	#NULL!	0	#NULL!	1	2	10	3	2	0	1	0	1	1	78.9667	78.9667	#NULL!	0	0	1	1	0	0	0	0	39.6825	42.8571
2010-09-15	2016-12-12	2010-09-15	58	22.8	9.5	10.4	#NULL!	0	#NULL!	1	1	15	3	3	0	1	0	1	1	76	76	#NULL!	0	0	1	1	0	0	0	0	41.6667	45.614
2010-09-17	2014-04-10	2010-09-17	75	27.8	10.6	12.2	2011-11-11	3	#NULL!	5	2	30	0	1	3	2	0	1	0	43.3667	14	29.3667	1	1	0	1	1	0	0	1	38.1295	43.8849
2010-10-13	2017-04-25	2010-10-13	77	16.1	10.6	11.5	#NULL!	0	#NULL!	1	1	13	3	3	0	1	0	1	1	79.5333	79.5333	#NULL!	0	0	1	1	0	0	0	0	65.8385	71.4286
2010-10-15	2017-04-06	2010-03-01	42	39.7	10	11.1	#NULL!	0	#NULL!	1	1	45	3	3	1	3	5	1	1	86.4333	86.4333	#NULL!	1	1	1	1	0	1	0	0	25.1889	27.9597
2010-10-20	2017-04-06	2010-10-20	60	23.4	10.8	12.7	#NULL!	0	#NULL!	1	2	15	3	3	0	1	0	1	1	78.6667	78.6667	#NULL!	0	0	1	1	0	0	0	0	46.1538	54.2735
2010-10-22	2015-09-14	2010-10-22	45	25	10.7	11.8	#NULL!	0	#NULL!	1	1	14	3	3	0	1	0	1	1	59.6	59.6	#NULL!	0	0	1	1	0	0	0	0	42.8	47.2
2010-10-27	2017-04-07	2010-10-27	77	13.8	11.1	12.5	2013-04-12	1	#NULL!	5	1	15	3	1	1	2	0	1	0	78.4667	29.9333	#NULL!	1	0	1	1	0	0	0	1	80.4348	90.5797
2010-10-21	2017-04-24	2010-10-21	66	24.9	9.4	9.5	#NULL!	0	#NULL!	1	1	15	3	1	0	1	0	1	1	79.2333	79.2333	#NULL!	0	0	1	1	0	0	0	0	37.751	38.1526
2010-11-30	2016-05-09	2010-11-30	60	28.6	8.8	8.8	#NULL!	0	#NULL!	1	2	18	0	0	3	2	0	1	1	66.2333	66.2333	#NULL!	1	0	0	0	1	0	0	0	30.7692	30.7692
2010-12-03	2017-04-24	2010-12-03	54	23.2	11	12.8	#NULL!	0	#NULL!	1	2	18	0	0	2	3	0	1	1	77.8	77.8	#NULL!	1	0	0	0	1	0	0	0	47.4138	55.1724
2010-12-10	2017-04-24	2010-12-10	66	14.8	9.9	10.5	#NULL!	0	#NULL!	1	1	9	3	1	0	0	0	1	1	77.5667	77.5667	#NULL!	#NULL!	0	1	1	0	0	0	0	66.8919	70.9459
2010-12-17	2012-07-25	2010-04-20	65	20.9	11.1	12.9	#NULL!	0	#NULL!	1	2	58	0	0	0	3	4	1	1	27.5667	27.5667	#NULL!	1	1	0	0	0	1	0	0	53.11	61.7225
2010-12-07	2017-04-19	2010-12-07	62	18.3	10.5	12.8	2014-07-02	3	#NULL!	5	1	15	3	1	0	1	0	1	0	77.5	43.4333	34.0667	0	0	1	1	0	0	0	1	57.377	69.9454
2010-12-24	2011-12-26	2010-12-24	85	23.8	9.4	10	#NULL!	0	#NULL!	1	1	15	0	0	0	2	0	1	1	12.2333	12.2333	#NULL!	1	0	0	0	0	0	0	0	39.4958	42.0168
2011-01-28	2012-07-19	2011-01-28	70	28	9.6	10.4	#NULL!	0	#NULL!	1	1	11	3	1	0	3	10	1	1	17.9333	17.9333	#NULL!	1	0	1	1	0	1	0	0	34.2857	37.1429
2011-02-22	2017-04-05	2011-02-22	62	16.5	11	12.5	#NULL!	0	#NULL!	1	1	10	3	2	0	1	0	1	1	74.4667	74.4667	#NULL!	0	0	1	1	0	0	0	0	66.6667	75.7576
2011-03-25	2017-04-26	2011-03-25	66	22.5	9.8	11.6	#NULL!	0	#NULL!	1	1	12	3	3	0	2	0	1	1	74.1333	74.1333	#NULL!	1	0	1	1	0	0	0	0	43.5556	51.5556
2011-04-06	2017-03-09	2011-04-06	50	12.9	13.9	22.6	#NULL!	0	#NULL!	1	2	21	0	0	0	3	4	1	1	72.1333	72.1333	#NULL!	1	1	0	0	0	1	0	0	107.752	175.194
2011-04-20	2017-03-15	2011-04-20	75	14.4	12.4	15.7	#NULL!	0	#NULL!	1	1	15	0	0	1	3	0	1	1	71.8667	71.8667	#NULL!	1	0	0	0	0	0	0	0	86.1111	109.028
2011-04-27	2017-04-14	2011-04-27	71	16.5	11.3	14	#NULL!	0	#NULL!	1	2	21	3	2	3	1	2	1	1	72.6333	72.6333	#NULL!	0	1	1	1	1	1	0	0	68.4848	84.8485
2011-05-09	2017-04-10	2011-05-09	65	17.8	9.1	9.4	#NULL!	0	#NULL!	1	2	15	3	3	0	2	0	1	1	72.1	72.1	#NULL!	1	0	1	1	0	0	0	0	51.1236	52.809
2011-05-18	2016-11-21	2010-10-05	61	27.8	9.7	10.6	#NULL!	0	#NULL!	1	2	30	1	0	0	2	2	1	1	74.6333	74.6333	#NULL!	1	1	1	0	0	1	0	0	34.8921	38.1295
2011-05-30	2013-12-19	2011-05-30	85	11.3	10.6	12.8	#NULL!	0	#NULL!	4	1	15	3	1	0	1	0	1	1	31.1333	31.1333	#NULL!	0	0	1	1	0	0	0	0	93.8053	113.274
2011-06-03	2017-03-07	2011-06-03	55	23.9	12.8	16.8	#NULL!	0	#NULL!	1	2	25	3	2	0	2	0	1	1	70.1333	70.1333	#NULL!	1	1	1	1	0	0	0	0	53.5565	70.2929
2011-06-29	2012-10-30	2011-06-29	83	18	12.2	15.8	2012-09-06	4	#NULL!	5	1	18	3	3	0	1	0	1	0	16.3	14.5	1.8	0	0	1	1	0	0	0	1	67.7778	87.7778
2011-07-13	2017-03-09	2011-07-13	60	24.1	10.5	11.5	#NULL!	0	#NULL!	1	1	25	3	3	0	2	11	1	1	68.8667	68.8667	#NULL!	1	1	1	1	0	1	0	0	43.5685	47.7178
2011-07-22	2017-01-26	2011-07-22	49	21.7	9.5	10.3	#NULL!	0	#NULL!	1	2	10	3	3	0	2	0	1	1	67.1667	67.1667	#NULL!	1	0	1	1	0	0	0	0	43.7788	47.4654
2011-07-29	2012-03-08	2011-07-29	85	11.3	12.2	16.5	#NULL!	0	#NULL!	1	1	10	3	0	0	1	0	1	1	7.43333	7.43333	#NULL!	0	0	1	0	0	0	0	0	107.965	146.018
2011-08-03	2012-04-10	2011-08-03	62	18	11	12.3	#NULL!	0	#NULL!	1	2	22	0	0	0	3	0	1	1	8.36667	8.36667	#NULL!	1	1	0	0	0	0	0	0	61.1111	68.3333
2011-08-05	2017-03-08	2011-08-05	55	28.7	8.9	8.7	#NULL!	0	#NULL!	1	1	10	3	0	0	1	0	1	1	68.0667	68.0667	#NULL!	0	0	1	0	0	0	0	0	31.0105	30.3136
2011-08-12	2012-08-09	2011-08-12	54	16	12.1	14.7	#NULL!	0	#NULL!	1	2	25	3	3	0	1	11	1	1	12.1	12.1	#NULL!	0	1	1	1	0	1	0	0	75.625	91.875
2011-08-24	2012-04-13	2011-08-24	81	30.1	10.6	11.5	#NULL!	0	#NULL!	1	1	21	3	0	0	1	0	1	1	7.76667	7.76667	#NULL!	0	1	1	0	0	0	0	0	35.2159	38.206
2011-08-26	2011-10-13	2011-08-26	81	18.2	10.4	11.2	#NULL!	0	#NULL!	1	1	19	3	0	0	1	0	1	1	1.6	1.6	#NULL!	0	0	1	0	0	0	0	0	57.1429	61.5385
2011-08-30	2015-05-20	2011-08-30	56	25.8	9.3	9.1	#NULL!	0	#NULL!	1	4	21	3	0	0	1	1	1	1	45.3	45.3	#NULL!	0	1	1	0	0	1	0	0	36.0465	35.2713
2011-09-07	2014-10-07	2011-09-07	82	20.9	9.9	10.3	#NULL!	0	#NULL!	1	1	28	3	3	1	1	0	1	1	37.5333	37.5333	#NULL!	0	1	1	1	0	0	0	0	47.3684	49.2823
2011-09-09	2017-04-09	2011-09-09	56	20.2	10.4	11.6	#NULL!	0	#NULL!	1	1	18	0	0	0	2	0	1	1	67.9667	67.9667	#NULL!	1	0	0	0	0	0	0	0	51.4851	57.4257
2011-09-14	2017-04-20	2011-09-14	58	19.8	11	12.5	#NULL!	0	#NULL!	1	1	21	3	1	2	3	0	1	1	68.1667	68.1667	#NULL!	1	1	1	1	1	0	0	0	55.5556	63.1313
2011-10-05	2012-02-20	2011-10-05	51	30	9.8	10.2	#NULL!	0	#NULL!	1	1	15	3	0	#NULL!	#NULL!	0	1	1	4.6	4.6	#NULL!	#NULL!	0	1	0	#NULL!	0	0	0	32.6667	34
2011-10-07	2012-02-20	2011-10-07	75	24.8	11.2	13.2	#NULL!	0	#NULL!	1	1	30	0	0	3	3	0	1	1	4.53333	4.53333	#NULL!	1	1	0	0	1	0	0	0	45.1613	53.2258
2011-10-14	2012-10-25	2011-10-14	84	19.2	10.1	11.4	#NULL!	0	#NULL!	1	2	40	3	1	0	1	0	1	1	12.5667	12.5667	#NULL!	0	1	1	1	0	0	0	0	52.6042	59.375
2011-10-19	2012-07-19	2011-10-19	68	21.8	10.2	11.1	#NULL!	0	#NULL!	1	1	15	3	0	0	2	0	1	1	9.13333	9.13333	#NULL!	1	0	1	0	0	0	0	0	46.789	50.9174
2011-10-21	2013-10-24	2011-10-21	79	21.8	10.6	12.1	#NULL!	0	#NULL!	1	2	30	3	3	0	1	0	1	1	24.4667	24.4667	#NULL!	0	1	1	1	0	0	0	0	48.6239	55.5046
2011-10-26	2017-04-20	2011-10-26	64	22.5	10.8	12.4	#NULL!	0	#NULL!	1	1	15	3	3	0	1	0	1	1	66.7667	66.7667	#NULL!	0	0	1	1	0	0	0	0	48	55.1111
2011-11-21	2012-08-10	2011-11-21	73	24.2	10.5	11.5	#NULL!	0	#NULL!	1	2	15	3	3	0	3	0	1	1	8.76667	8.76667	#NULL!	1	0	1	1	0	0	0	0	43.3884	47.5207
2011-11-25	2017-04-07	2011-11-25	50	20.4	10.4	12.4	#NULL!	0	#NULL!	1	1	19	3	0	3	1	0	1	1	65.3333	65.3333	#NULL!	0	0	1	0	1	0	0	0	50.9804	60.7843
2011-11-30	2017-04-10	2011-11-30	69	23.4	10.6	12.1	#NULL!	0	#NULL!	1	1	16	3	0	0	2	0	1	1	65.2667	65.2667	#NULL!	1	0	1	0	0	0	0	0	45.2991	51.7094
2011-12-16	2016-08-02	2011-12-16	74	23.4	10.1	11.4	#NULL!	0	#NULL!	1	1	28	3	3	0	2	0	1	1	56.3667	56.3667	#NULL!	1	1	1	1	0	0	0	0	43.1624	48.7179
2012-01-18	2017-03-27	2012-01-18	41	19.6	9.6	10.7	#NULL!	0	#NULL!	1	1	15	3	3	1	1	0	1	1	63.1667	63.1667	#NULL!	0	0	1	1	0	0	0	0	48.9796	54.5918
2012-01-25	2017-03-17	2012-01-25	61	19.2	10.9	12.2	#NULL!	0	#NULL!	1	1	15	3	3	0	1	0	1	1	62.6	62.6	#NULL!	0	0	1	1	0	0	0	0	56.7708	63.5417
2012-02-29	2017-02-14	2012-02-29	79	19	9.8	10.4	2013-04-02	1	#NULL!	5	6	19	3	3	0	1	#NULL!	1	0	60.4	13.2667	47.1333	0	0	1	1	0	1	0	1	51.5789	54.7368
2012-02-08	2012-04-05	2012-02-08	60	19	11.1	13.4	#NULL!	0	#NULL!	1	2	17	3	3	0	2	1	1	1	1.9	1.9	#NULL!	1	0	1	1	0	1	0	0	58.4211	70.5263
2012-03-07	2012-04-26	2012-03-07	66	35.1	9.4	9.8	#NULL!	0	#NULL!	1	1	17	3	3	0	1	0	1	1	1.66667	1.66667	#NULL!	0	0	1	1	0	0	0	0	26.7806	27.9202
2012-03-14	2016-10-11	2012-03-14	87	23.6	9.1	9.3	#NULL!	0	#NULL!	1	2	15	0	0	0	1	0	1	1	55.7333	55.7333	#NULL!	0	0	0	0	0	0	0	0	38.5593	39.4068
2012-03-16	2016-06-07	2012-03-16	41	18.8	11.7	14.3	2016-02-08	17	2016-06-02	2	2	26	3	1	3	3	0	0	0	51.4667	47.4667	4	1	1	1	1	1	0	1	1	62.234	76.0638
2012-09-07	2017-02-23	2012-09-07	60	20.5	11.3	12.8	#NULL!	0	#NULL!	1	2	21	3	3	0	2	0	1	1	54.3333	54.3333	#NULL!	1	1	1	1	0	0	0	0	55.122	62.439
2012-11-16	2017-04-19	2012-11-16	70	23.2	10.7	11.7	#NULL!	0	#NULL!	1	2	23	3	3	0	3	0	1	1	53.8333	53.8333	#NULL!	1	1	1	1	0	0	0	0	46.1207	50.431
2012-11-29	2017-03-06	2012-11-29	67	22.2	10.2	11.4	#NULL!	0	#NULL!	1	2	11	3	1	0	2	0	1	1	51.9333	51.9333	#NULL!	1	0	1	1	0	0	0	0	45.9459	51.3514
2012-11-29	2017-03-27	2012-11-29	78	23.6	9.9	11.3	#NULL!	0	#NULL!	1	1	28	3	3	0	#NULL!	0	1	1	52.6333	52.6333	#NULL!	#NULL!	1	1	1	0	0	0	0	41.9492	47.8814
2013-02-15	2014-02-26	2013-02-15	73	5.7	9.8	11.4	#NULL!	0	#NULL!	1	1	28	3	3	0	2	0	1	1	12.5333	12.5333	#NULL!	1	1	1	1	0	0	0	0	171.93	200
2013-03-01	2017-03-09	2013-03-01	73	19.9	11.4	13.3	#NULL!	0	#NULL!	1	1	8	3	1	0	1	0	1	1	48.9667	48.9667	#NULL!	0	0	1	1	0	0	0	0	57.2864	66.8342
2013-05-01	2017-02-13	2013-05-01	54	17	10.4	11.4	#NULL!	0	#NULL!	1	1	18	3	2	0	2	0	1	1	46.1333	46.1333	#NULL!	1	0	1	1	0	0	0	0	61.1765	67.0588
2013-05-31	2017-03-23	2013-05-31	57	20.2	11.1	12.8	#NULL!	0	#NULL!	1	2	12	3	0	0	2	0	1	1	46.4	46.4	#NULL!	1	0	1	0	0	0	0	0	54.9505	63.3663
2013-06-06	2017-04-13	2013-06-06	80	17.1	10.5	12.1	#NULL!	0	#NULL!	1	1	22	1	0	0	3	0	1	1	46.9	46.9	#NULL!	1	1	1	0	0	0	0	0	61.4035	70.7602
2013-06-21	2017-03-13	2013-06-21	70	15.7	9.7	10.4	#NULL!	0	#NULL!	1	1	9	3	1	0	1	0	1	1	45.3667	45.3667	#NULL!	0	0	1	1	0	0	0	0	61.7834	66.242
2013-07-12	2017-02-20	2013-07-12	49	28.9	9.3	9.4	#NULL!	0	#NULL!	1	2	25	3	3	3	3	0	1	1	43.9667	43.9667	#NULL!	1	1	1	1	1	0	0	0	32.1799	32.526
2013-07-19	2017-04-05	2013-01-26	72	17.7	11.4	14	#NULL!	0	#NULL!	1	2	4	0	0	3	2	2	1	1	51	51	#NULL!	1	0	0	0	1	1	0	0	64.4068	79.096
2013-07-26	2017-02-02	2013-07-26	57	21.3	10.3	11.3	#NULL!	0	#NULL!	1	1	18	3	3	0	1	0	1	1	42.9	42.9	#NULL!	0	0	1	1	0	0	0	0	48.3568	53.0516
2013-08-23	2013-11-05	2013-08-23	85	19.4	9.8	10.7	#NULL!	0	#NULL!	1	1	0	0	0	0	3	0	1	1	2.46667	2.46667	#NULL!	1	1	0	0	0	0	0	0	50.5155	55.1546
2013-08-30	2017-03-13	2013-08-30	73	24.2	9.5	10.1	#NULL!	0	#NULL!	1	1	24	3	3	0	1	0	1	1	43.0333	43.0333	#NULL!	0	1	1	1	0	0	0	0	39.2562	41.7355
2013-09-04	2017-04-19	2013-09-04	61	13.7	12.5	15.8	#NULL!	0	#NULL!	1	1	15	3	3	2	1	0	1	1	44.1	44.1	#NULL!	0	0	1	1	1	0	0	0	91.2409	115.328
2013-09-06	2017-04-19	2013-09-06	76	17.5	9.4	8.9	#NULL!	0	#NULL!	1	1	10	0	0	0	3	0	1	1	44.0333	44.0333	#NULL!	1	0	0	0	0	0	0	0	53.7143	50.8571
2013-10-04	2016-12-07	2013-10-04	69	23.4	10.3	11.4	#NULL!	0	#NULL!	1	1	6	3	0	0	1	0	1	1	38.6667	38.6667	#NULL!	0	0	1	0	0	0	0	0	44.0171	48.7179
2013-10-11	2014-09-30	2013-10-11	68	24.1	9.9	10.5	#NULL!	0	#NULL!	1	1	16	3	3	1	1	0	1	1	11.8	11.8	#NULL!	0	0	1	1	0	0	0	0	41.0788	43.5685
2013-10-18	2014-03-04	2013-10-18	48	25.4	9	9.2	#NULL!	0	#NULL!	1	1	15	0	0	3	2	0	1	1	4.56667	4.56667	#NULL!	1	0	0	0	1	0	0	0	35.4331	36.2205
2013-11-08	2015-03-30	2013-11-08	50	33	9.3	9.6	#NULL!	0	#NULL!	1	2	22	3	3	3	2	0	1	1	16.9	16.9	#NULL!	1	1	1	1	1	0	0	0	28.1818	29.0909
2013-11-15	2017-03-09	2013-11-15	71	15.3	10.7	11.8	#NULL!	0	#NULL!	1	2	15	3	3	1	1	1	1	1	40.3333	40.3333	#NULL!	0	0	1	1	0	1	0	0	69.9346	77.1242
2013-11-22	2017-04-10	2013-11-22	55	23.3	9.8	10.7	#NULL!	0	#NULL!	1	1	11	3	1	0	2	0	1	1	41.1667	41.1667	#NULL!	1	0	1	1	0	0	0	0	42.0601	45.9227
2013-12-26	2017-03-09	2013-12-26	64	28.8	10.3	11.8	#NULL!	0	#NULL!	1	2	1	3	3	0	1	0	1	1	38.9667	38.9667	#NULL!	0	0	1	1	0	0	0	0	35.7639	40.9722
2014-01-17	2017-04-19	2014-01-17	62	23.9	11.1	11.4	#NULL!	0	#NULL!	1	1	7	3	3	0	1	0	1	1	39.6	39.6	#NULL!	0	0	1	1	0	0	0	0	46.4435	47.6987
2014-02-07	2017-03-13	2014-02-07	63	29	9.9	10.4	#NULL!	0	#NULL!	1	2	0	0	0	3	#NULL!	0	1	1	37.6667	37.6667	#NULL!	#NULL!	1	0	0	1	0	0	0	34.1379	35.8621
2014-02-14	2017-02-16	2014-02-14	74	24.3	9.2	9.6	#NULL!	0	#NULL!	1	1	15	3	3	2	1	0	1	1	36.6	36.6	#NULL!	0	0	1	1	1	0	0	0	37.8601	39.5062
2014-03-07	2017-04-05	2014-03-07	73	14	11.1	12.7	#NULL!	0	#NULL!	1	2	22	3	0	0	3	0	1	1	37.5	37.5	#NULL!	1	1	1	0	0	0	0	0	79.2857	90.7143
2014-03-14	2017-03-01	2014-03-14	61	22.1	9.3	9.3	#NULL!	0	#NULL!	1	2	33	3	0	0	3	0	1	1	36.1	36.1	#NULL!	1	1	1	0	0	0	0	0	42.0814	42.0814
2014-03-14	2017-01-19	2014-03-14	54	21.3	11.6	14.1	#NULL!	0	#NULL!	1	2	24	3	3	0	2	0	1	1	34.7333	34.7333	#NULL!	1	1	1	1	0	0	0	0	54.4601	66.1972
2014-03-28	2017-02-16	2014-03-28	76	14.4	9.7	10.7	#NULL!	0	#NULL!	1	2	37	3	3	0	1	0	1	1	35.2	35.2	#NULL!	0	1	1	1	0	0	0	0	67.3611	74.3056
2014-04-16	2017-03-14	2014-04-16	77	12.5	10.4	12	#NULL!	0	#NULL!	1	1	14	3	3	0	1	1	1	1	35.4333	35.4333	#NULL!	0	0	1	1	0	1	0	0	83.2	96
2014-04-23	2017-01-26	2014-04-23	80	20.6	10.3	11.4	#NULL!	0	#NULL!	1	2	13	3	3	1	2	0	1	1	33.6333	33.6333	#NULL!	1	0	1	1	0	0	0	0	50	55.3398
2014-05-28	2016-05-19	2014-05-28	69	19.2	9.5	10.1	#NULL!	0	#NULL!	1	2	20	3	3	0	3	1	1	1	24.0667	24.0667	#NULL!	1	0	1	1	0	1	0	0	49.4792	52.6042
2014-06-06	2017-04-20	2014-06-06	75	21.7	10.3	11.4	#NULL!	0	#NULL!	1	1	22	0	2	0	3	0	1	1	34.9667	34.9667	#NULL!	1	1	0	1	0	0	0	0	47.4654	52.5346
2014-06-11	2017-04-03	2014-06-11	59	31.1	9.7	9.9	#NULL!	0	#NULL!	1	1	10	3	0	0	3	0	1	1	34.2333	34.2333	#NULL!	1	0	1	0	0	0	0	0	31.1897	31.8328
2014-06-25	2016-12-05	2014-06-25	84	18.3	11.6	14	#NULL!	0	#NULL!	1	1	16	0	0	0	1	0	1	1	29.8	29.8	#NULL!	0	0	0	0	0	0	0	0	63.388	76.5027
2014-07-04	2016-04-07	2014-07-04	77	17.3	9.4	9.6	#NULL!	0	#NULL!	1	1	6	3	1	0	1	0	1	1	21.4333	21.4333	#NULL!	0	0	1	1	0	0	0	0	54.3353	55.4913
2014-07-16	2017-04-20	2014-07-16	78	21.9	10.6	12.6	#NULL!	0	#NULL!	1	1	23	3	3	0	2	0	1	1	33.6333	33.6333	#NULL!	1	1	1	1	0	0	0	0	48.4018	57.5342
2014-07-23	2014-08-15	2014-07-23	92	18.8	10.8	12.5	#NULL!	0	#NULL!	1	1	25	3	3	0	3	0	1	1	0.766667	0.766667	#NULL!	1	1	1	1	0	0	0	0	57.4468	66.4894
2014-07-25	2016-07-11	2014-07-25	77	21.8	10.6	12.1	#NULL!	0	#NULL!	1	1	14	3	3	0	1	0	1	1	23.9	23.9	#NULL!	0	0	1	1	0	0	0	0	48.6239	55.5046
2014-07-30	2017-03-02	2014-07-30	59	19.5	12.6	17	#NULL!	0	#NULL!	1	4	32	3	3	0	1	0	1	1	31.5333	31.5333	#NULL!	0	1	1	1	0	0	0	0	64.6154	87.1795
2014-08-01	2015-01-19	2014-08-01	71	18.1	10.6	11.9	#NULL!	0	#NULL!	1	2	56	3	3	3	1	25	1	1	5.7	5.7	#NULL!	0	1	1	1	1	1	0	0	58.5635	65.7459
2014-08-06	2016-12-06	2014-08-06	65	22.1	9.9	10.7	#NULL!	0	#NULL!	1	1	10	3	3	0	2	0	1	1	28.4333	28.4333	#NULL!	1	0	1	1	0	0	0	0	44.7964	48.4163
2014-08-20	2017-02-23	2014-08-20	65	28	10.1	11.3	#NULL!	0	#NULL!	1	1	18	3	3	2	1	1	1	1	30.6	30.6	#NULL!	0	0	1	1	1	1	0	0	36.0714	40.3571
2014-09-03	2014-12-15	2014-09-03	80	18.3	10.5	11.8	#NULL!	0	#NULL!	1	1	14	3	3	3	3	0	1	1	3.43333	3.43333	#NULL!	1	0	1	1	1	0	0	0	57.377	64.4809
2014-09-12	2017-02-02	2014-09-12	75	19.6	9.5	9.5	#NULL!	0	#NULL!	1	2	11	3	0	0	3	0	1	1	29.1333	29.1333	#NULL!	1	0	1	0	0	0	0	0	48.4694	48.4694
2014-10-01	2017-04-06	2014-10-01	61	18.9	9.8	11	#NULL!	0	#NULL!	1	1	9	3	3	0	2	0	1	1	30.6	30.6	#NULL!	1	0	1	1	0	0	0	0	51.8519	58.2011
2014-10-10	2017-06-12	2014-10-10	61	11.2	9	8.6	2015-08-03	5	#NULL!	5	1	4	3	3	0	1	0	1	0	32.5333	9.9	22.6333	0	0	1	1	0	0	0	1	80.3571	76.7857
2014-11-19	2017-09-27	2014-11-19	47	22.5	11.2	13	#NULL!	0	#NULL!	1	1	14	0	0	2	2	0	1	1	34.7667	34.7667	#NULL!	1	0	0	0	1	0	0	0	49.7778	57.7778
2014-11-21	2016-03-18	2014-11-21	64	26.4	10.4	12	2016-02-04	5	2016-03-18	4	2	34	0	0	3	3	0	1	1	16.1	16.1	1.43333	1	1	0	0	1	0	0	0	39.3939	45.4545
2014-12-10	2016-03-10	2014-12-10	68	25.8	9	9.4	#NULL!	0	#NULL!	1	1	11	3	3	2	2	0	1	1	15.2	15.2	#NULL!	1	0	1	1	1	0	0	0	34.8837	36.4341
2014-12-17	2017-03-16	2014-12-18	65	20.4	9.9	10.5	#NULL!	0	#NULL!	1	1	4.5	3	3	0	1	0	1	1	27.3	27.3	#NULL!	0	0	1	1	0	0	0	0	48.5294	51.4706
2005-01-14	2017-04-07	2015-01-14	64	17.4	9.9	11.3	#NULL!	0	#NULL!	1	1	9	3	3	0	1	0	1	1	27.1333	27.1333	#NULL!	0	0	1	1	0	0	0	0	56.8966	64.9425
2015-01-23	2017-03-23	2015-01-23	68	20.1	11.7	14.5	#NULL!	0	#NULL!	1	2	17	3	3	3	2	1	1	1	26.3333	26.3333	#NULL!	1	0	1	1	1	1	0	0	58.209	72.1393
2015-02-06	2016-06-02	2015-02-06	49	19.5	11.3	13.7	#NULL!	0	#NULL!	1	1	7	3	3	0	1	0	1	1	16.0667	16.0667	#NULL!	0	0	1	1	0	0	0	0	57.9487	70.2564
2015-02-18	2017-04-20	2015-02-18	70	22.8	10.2	11	#NULL!	0	#NULL!	1	1	17	3	3	0	1	0	1	1	26.4	26.4	#NULL!	0	0	1	1	0	0	0	0	44.7368	48.2456
2015-02-20	2017-04-20	2015-02-20	57	24.8	10.4	11.8	#NULL!	0	#NULL!	1	2	11	3	3	0	1	0	1	1	26.3333	26.3333	#NULL!	0	0	1	1	0	0	0	0	41.9355	47.5806
2015-02-25	2017-03-23	2015-02-25	80	31.1	9.5	9.9	#NULL!	0	#NULL!	1	2	17	3	3	0	1	0	1	1	25.2333	25.2333	#NULL!	0	0	1	1	0	0	0	0	30.5466	31.8328
2015-04-10	2017-03-13	2015-04-10	64	18.5	8.8	8.4	#NULL!	0	#NULL!	1	1	17	3	3	0	3	0	1	1	23.4333	23.4333	#NULL!	1	0	1	1	0	0	0	0	47.5676	45.4054
2015-05-13	2017-04-12	2015-05-13	86	16.6	8.8	9	#NULL!	0	#NULL!	1	1	15	3	0	0	1	0	1	1	23.3333	23.3333	#NULL!	0	0	1	0	0	0	0	0	53.012	54.2169
2015-05-27	2016-05-19	2015-05-27	83	32.6	9.9	11	#NULL!	0	#NULL!	1	2	0	0	0	3	2	0	1	1	11.9333	11.9333	#NULL!	1	1	0	0	1	0	0	0	30.3681	33.7423
2015-07-24	2017-04-14	2015-07-24	71	7.4	10.6	11	#NULL!	0	#NULL!	1	2	25	3	3	0	1	0	1	1	21	21	#NULL!	0	1	1	1	0	0	0	0	143.243	148.649
2015-07-10	2017-03-09	2015-07-10	60	27.7	8.9	9.4	2016-08-09	1	#NULL!	5	2	25	0	0	0	2	0	1	0	20.2667	13.2	7.06667	1	1	0	0	0	0	0	1	32.13	33.935
2015-08-12	2017-08-22	2015-08-12	49	32.1	9	9.7	#NULL!	0	#NULL!	1	2	15	3	3	0	1	1	1	1	24.7	24.7	#NULL!	0	0	1	1	0	1	0	0	28.0374	30.2181
2015-08-21	2017-03-09	2015-08-21	76	18.2	11.1	12.7	#NULL!	0	#NULL!	1	2	19	3	3	0	2	0	1	1	18.8667	18.8667	#NULL!	1	0	1	1	0	0	0	0	60.989	69.7802
2015-09-25	2015-10-15	2015-09-25	88	23.4	8.7	8.8	#NULL!	0	#NULL!	1	1	16	3	3	0	2	0	1	1	0.666667	0.666667	#NULL!	1	0	1	1	0	0	0	0	37.1795	37.6068
2015-11-13	2017-03-24	2015-11-13	50	36.4	8.8	9	#NULL!	0	#NULL!	1	2	18	0	1	2	3	6	1	1	16.5667	16.5667	#NULL!	1	0	0	1	1	1	0	0	24.1758	24.7253
2015-12-09	2017-04-17	2015-12-09	79	26.4	10.9	13.2	#NULL!	0	#NULL!	1	1	10	0	0	1	3	0	1	1	16.5	16.5	#NULL!	1	0	0	0	0	0	0	0	41.2879	50
2015-12-17	2017-04-20	2015-12-17	67	18.1	10.5	11.3	#NULL!	0	#NULL!	1	1	29	3	0	0	1	0	1	1	16.3333	16.3333	#NULL!	0	1	1	0	0	0	0	0	58.011	62.4309
2015-12-10	2017-03-13	2015-12-10	58	25.6	9.5	10.4	#NULL!	0	#NULL!	1	1	19	3	3	0	3	0	1	1	15.3	15.3	#NULL!	1	0	1	1	0	0	0	0	37.1094	40.625
2015-12-18	2017-05-30	2015-12-18	65	31.1	9.9	11	#NULL!	0	#NULL!	1	1	9	3	3	0	2	1	1	1	17.6333	17.6333	#NULL!	1	0	1	1	0	1	0	0	31.8328	35.3698
2016-01-08	2017-04-20	2016-01-08	52	28.7	9.5	9.9	#NULL!	0	#NULL!	1	2	26	3	3	1	3	0	1	1	15.6	15.6	#NULL!	1	1	1	1	0	0	0	0	33.101	34.4948
2016-01-03	2017-02-22	2016-01-13	62	16.1	10.4	11.9	#NULL!	0	#NULL!	1	1	9	3	0	0	3	0	1	1	13.5333	13.5333	#NULL!	1	0	1	0	0	0	0	0	64.5963	73.913
2016-01-29	2017-04-20	2016-01-29	67	21.6	9.8	10.7	#NULL!	0	#NULL!	1	1	11	0	0	3	2	1	1	1	14.9	14.9	#NULL!	1	0	0	0	1	1	0	0	45.3704	49.537
2016-02-19	2017-04-20	2016-02-19	47	15.4	7.8	7.9	#NULL!	0	#NULL!	1	1	9	3	3	0	1	0	1	1	14.2	14.2	#NULL!	0	0	1	1	0	0	0	0	50.6494	51.2987
2016-03-04	2017-03-23	2016-03-04	56	30.2	10.4	11.3	#NULL!	0	#NULL!	1	2	13	3	0	0	1	0	1	1	12.8	12.8	#NULL!	0	0	1	0	0	0	0	0	34.4371	37.4172
2016-03-25	2017-03-06	2016-03-25	82	24.5	9.7	10.6	#NULL!	0	#NULL!	1	2	18	3	3	0	2	9	1	1	11.5333	11.5333	#NULL!	1	0	1	1	0	1	0	0	39.5918	43.2653
2016-04-22	2017-04-25	2016-04-22	70	13.6	10.6	12.2	#NULL!	0	#NULL!	1	2	11	0	0	3	2	0	1	1	12.2667	12.2667	#NULL!	1	0	0	0	1	0	0	0	77.9412	89.7059
2016-05-11	2017-03-16	2016-05-11	42	20.9	9.9	10.6	#NULL!	0	#NULL!	1	1	24	3	3	0	1	0	1	1	10.3	10.3	#NULL!	0	1	1	1	0	0	0	0	47.3684	50.7177
2016-05-20	2017-04-24	2016-05-20	73	20.3	9.6	10.2	#NULL!	0	#NULL!	1	2	30	0	0	0	1	5	1	1	11.3	11.3	#NULL!	0	1	0	0	0	1	0	0	47.2906	50.2463
2016-06-03	2017-03-02	2016-06-03	44	29.1	9.9	10.5	#NULL!	0	#NULL!	1	2	21	3	3	0	2	0	1	1	9.06667	9.06667	#NULL!	1	1	1	1	0	0	0	0	34.0206	36.0825
2016-06-10	2017-04-13	2016-06-10	63	19.4	10.4	11.8	2017-03-02	3	#NULL!	5	1	23	0	0	0	3	0	1	0	10.2333	8.83333	1.4	1	1	0	0	0	0	0	1	53.6082	60.8247
2016-06-24	2017-04-27	2016-06-24	56	27.1	9.9	11.2	#NULL!	0	#NULL!	1	2	35	3	3	3	3	4	1	1	10.2333	10.2333	#NULL!	1	1	1	1	1	1	0	0	36.5314	41.3284
2016-07-15	2017-01-26	2016-07-15	69	19.3	10.6	11.7	#NULL!	0	#NULL!	1	1	9	3	3	1	3	0	1	1	6.5	6.5	#NULL!	1	0	1	1	0	0	0	0	54.9223	60.6218
2016-07-29	2017-03-07	2016-07-29	76	24.7	9.1	9.7	#NULL!	0	#NULL!	1	2	11	3	1	3	3	0	1	1	7.36667	7.36667	#NULL!	1	0	1	1	1	0	0	0	36.8421	39.2713
2016-08-19	2017-03-02	2016-08-19	77	18.9	9	9.3	#NULL!	0	#NULL!	1	1	19	3	3	0	1	0	1	1	6.5	6.5	#NULL!	0	0	1	1	0	0	0	0	47.619	49.2063
2016-10-14	2017-04-20	2016-10-14	42	23.9	9.5	10.2	#NULL!	0	#NULL!	1	1	2	#NULL!	#NULL!	#NULL!	1	0	1	1	6.26667	6.26667	#NULL!	0	0	1	1	#NULL!	0	0	0	39.749	42.6778
2016-10-28	2017-04-21	2016-10-28	55	37.7	8.1	8	#NULL!	0	#NULL!	1	2	1	0	0	3	3	0	1	1	5.83333	5.83333	#NULL!	1	0	0	0	1	0	0	0	21.4854	21.2202
2016-11-11	2017-02-27	2016-11-11	49	33.2	8.5	7.8	#NULL!	0	#NULL!	1	1	17	3	3	0	1	0	1	1	3.6	3.6	#NULL!	0	0	1	1	0	0	0	0	25.6024	23.494
2016-11-25	2017-02-09	2016-11-25	71	28.7	10.8	12.9	#NULL!	0	#NULL!	1	2	60	2	0	0	2	20	1	1	2.53333	2.53333	#NULL!	1	1	1	0	0	1	0	0	37.6307	44.9477
2016-12-02	2017-04-19	2016-12-02	84	23.3	10.4	12.2	#NULL!	0	#NULL!	1	1	22	3	1	1	1	0	1	1	4.6	4.6	#NULL!	0	1	1	1	0	0	0	0	44.6352	52.3605
